# Supplementary material for: The Role of miRNAs in the Prognosis of Triple-Negative Breast Cancer: A Systematic Review and Meta-Analysis
Source: Diagnostics (Basel). 2022 Dec 30;13(1):127. doi: 10.3390/diagnostics13010127 (PMC9818368; doi:10.3390/diagnostics13010127)
Supplement: Supplementary file 1 [file diagnostics-13-00127-s001.zip]

Archive with 1 entries (1 files):
- diagnostics-1815610-supplementary.pdf
